# Supplementary material for: Relationship between anxiety symptoms and cervical motor control in individuals without diagnosed psychiatric or neurological disorders
Source: Front Psychol. 2026 Feb 25;17:1743293. doi: 10.3389/fpsyg.2026.1743293 (PMC12975477; doi:10.3389/fpsyg.2026.1743293)
Supplement: Supplementary file 1 [file Data_Sheet_1.zip]

Archive with 12 entries (11 files):
- 1743293_Data_Sheet_1/
- 1743293_Data_Sheet_1/Figure 1.docx
- 1743293_Data_Sheet_1/Figure 2.docx
- 1743293_Data_Sheet_1/Figure 3.docx
- 1743293_Data_Sheet_1/Figure 4.docx
- 1743293_Data_Sheet_1/Figure 5.docx
- 1743293_Data_Sheet_1/Figure 6.docx
- 1743293_Data_Sheet_1/Figure 7.docx
- 1743293_Data_Sheet_1/Table 1.DOCX
- 1743293_Data_Sheet_1/Table 2.DOCX
- 1743293_Data_Sheet_1/Table 3.DOCX
- 1743293_Data_Sheet_1/Table 4.docx
